# Supplementary material for: Elucidating the changes in the heterogeneity and function of radiation-induced cardiac macrophages using single-cell RNA sequencing
Source: Front Immunol. 2024 Mar 27;15:1363278. doi: 10.3389/fimmu.2024.1363278 (PMC11004337; doi:10.3389/fimmu.2024.1363278)
Supplement: Supplementary file 9 [file Table_1.xlsx]

## Sheet: Sheet1
Table1. RT-qPCR primers.
Genes	Forward primer (5′ -3′ )	Reverse primer (5′ -3′ )
Cdkn1a	CGAGAACGGTGGAACTTTGACTTC	CGGGACCCAGGGCTCAGG
Gdf15	GTTGCTGCTGCTGCTGTCATG	TAGCTCGTCGGCGTTGAGTTG
Bax	CATGGGCTGGACACTGGACTTC	AGCGAGGCGGTGAGGACTC
Lgals3	GTGCCCTATGACCTGCCCTTG	AATCCTGTTTGCGTTGGGTTTCAC
Isg15	TTTCCTGGTGTCCGTGACTAACTC	GTAAGACCGTCCTGGAGCACTG
Irf7	GTGCTGTTTGGAGACTGGCTATTG	ATCCCTACGACCGAAATGCTTCC
Ccr2	ACCTCAGTTCATCCACGGCATAC	ACAAGGCTCACCATCATCGTAGTC
β-actin	ACTGCCGCATCCTCTTCCTC	AACCGCTCGTTGCCAATAGTG
RT-qPCR: Quantitative real-time polymerase chain reaction.
