# Supplementary material for: Elucidating the changes in the heterogeneity and function of radiation-induced cardiac macrophages using single-cell RNA sequencing
Source: Front Immunol. 2024 Mar 27;15:1363278. doi: 10.3389/fimmu.2024.1363278 (PMC11004337; doi:10.3389/fimmu.2024.1363278)
Supplement: Supplementary file 10 [file Table_2.xlsx]

## Sheet: Table1
Table 2. Full gene list for functional scores
MHCII	M1_genes	M2_genes	Senescence	Pro-inflammatory	Chemotaxis			Anti_inflammatory	MDSC	Phagocytosis	Glycolysis	OXPHOS	FAO
H2-K1	Il1b	Fcgr2b	Cdkn1a	Il1b	C5ar1	Cxcl1	Pde4d	Tgfb1	Cd74	Abca1	Hk1	Dnajc15	Cd36
H2-Dma	Ccl5	Cd163	Bcl2	Tnf	Ccl1	Cxcl10	Pf4	Tnfrsf1a	Plxnb2	Adgrb1	Hk2	Dnajc30	Fabp4
H2-DMb1	Tnf	Csf1r	Bcl2l1	Ccl2	Ccl11	Cxcl13	Pla2g1b	Tnfrsf1b	Cd1d1	Aif1	Hkdc1	Sdhaf2	Fabp5
H2-Ab1	Cd86	Mrc1	Ccl2	Ccl3	Ccl12	Cxcl15	Ppbp	Il18bp	Cd69	Arhgap12	Gpi1	Nupr1	Pnpla2
H2-Aa	H2-K1	Ccl24	Cxcl10	Ccl5	Ccl17	Cxcl2	Prex1		Il10ra	Arhgap25	Pfkl	mt-Co3	Aacs
H2-Eb1	H2-Dma	Lyve1	Ccl17	Ccl7	Ccl19	Cxcl3	Prkca		Olr1	Becn1	Pfkm	mt-Co2	Aasdh
H2-D1	H2-DMb1	Ctsa	Mmp2	Ccl8	Ccl2	Cxcl5	S100a8		Itgb3	Bin2	Aldoa	Uqcr10	Acsbg1
H2-Q7	H2-Ab1	Ctsb	Mmp9		Ccl20	Cxcl9	S100a9		Itgb1	Cdc42	Tpi1	Cyct	Acsbg2
Cd74	H2-Aa	Ctsc	Mmp12		Ccl21a	Cxcr1	Slc37a4		Plaur	Clcn3	Gapdh	Cycs	Acsf2
	H2-Eb1	Ctsd	Fabp4		Ccl21b	Cxcr2	Spp1		Ptger2	Elmo1	Pgk1	Atp7a	Acsf3
	H2-D1	Mmp9			Ccl21c	Edn3	Syk		Clec1b	Fcer1g	Pgam1	Ndufs8	Acss1
	H2-Q7	Tnfsf12			Ccl22	Fcer1g	Tgfb2		Cd247	Fcgr1	Pgam2	Ak4	Acss2
	Cd74	Msr1			Ccl24	Fcgr3	Trem1		Cd79a	Fcgr3	Eno1	Ndufc2	Acss3
	Cxcl10	Stab1			Ccl25	Gbf1	Trem3		Tfrc	Gsn	Eno2	Cox7a2	Acsm1
	Cd40	Fcer1g			Ccl26	Ifng	Vav1		Cd36	Gulp1	Pklr	Cox7a1	Acsl1
	Irf1	Cd200r1			Ccl3	Il17b	Vav3		Itgb5	Igll1	Pkm	Pgk1	Acsl3
	Fcgr1	Ccl4			Ccl4	Il1b	Xcl1		Cd86	Itgam		Mtch2	Slc27a1
		Vegfb			Ccl5	Il1f10			Cxcr5	Itgb2		Slc25a33	Cpt1a
		Tgfb1			Ccl6	Il1rn			Cd300c	Marco		Ndufv3	Slc25a20
					Ccl7	Itga1			Cd300c2	Megf10		Ndufa10	Crat
					Ccl8	Itga9			Asgr1	Mfge8		Uqcc3	Crot
					Ccl9	Itgam			Gpbar1	Msr1		Myog	Acadm
					Cklf	Itgb2			Scarb2	Myh9		Myc	Acadl
					Csf3r	Lgals3			Mmd	Rac1		Ndufs2	Acadvl
					Cx3cl1	Nckap1l			Thbs1	Rac3		Cyc1	Acads
					Cxadr	Pde4b			Cd79b	Rhobtb1		Ndufa7	Gcdh
										Rhobtb2		Ndufa12	Ivd
										Sh3bp1		Shmt2	Acadsb
										Sirpa		Coq9	Acad8
										Trem2		Ndufa8	Acad9
										Treml4		Vcp	Acad10
										Vamp7		Bid	Acad11
										Xkr8		Fxn	Echs1
										Mertk		Ndufv2	Acaa1B
												Tefm	Acaa1a
												Cox6a1	Acaa2
												Pgk2	Acat1
												Ndufs1	Acat2
												Pde12	Mcat
												Stoml2	Lipa
												Rhoa
												Sdhc
												Mlxipl
												Ndufb9
												Lexm
												Pde2a
												Msh2
												Cox7c
												mt-Co1
												Ndufaf1
												Apoc3
												Uqcrh
												Ndufb6
												Abcd1
												Taz
												Uqcrfs1
												Uqcc2
												Surf1
												Atp5o
												Cox5b
												Cox5a
												Cox7a2l
												Bdnf
												mt-Nd5
												Cox6a2
												Cox4i1
												Actn3
												Coq7
												Chchd10
												Slc25a23
												mt-Cytb
												mt-Nd2
												Cox4i2
												mt-Nd4
												mt-Nd4l
												Dld
												Ppif
												Uqcrc1
												Ndufv1
												Atp5b
												Uqcrb
												Ndufs6
												Park7
												Ndufb8
												Iscu
												Cdk1
												Ccnb1
												Uqcrq
												Snca
												Pink1
												Gadd45gip1
												Mecp2
												Sdha
												Sdhd
